# Supplementary material for: Strong correlation of lumefantrine concentrations in capillary and venous plasma from malaria patients
Source: PLoS One. 2018 Aug 16;13(8):e0202082. doi: 10.1371/journal.pone.0202082 (PMC6095545; doi:10.1371/journal.pone.0202082)
Supplement: S1 File — Sample profile (Table A) and raw concentration data used for the correlation analysis (Table B and C). (XLSX) [file pone.0202082.s001.xlsx]

## Sheet: Table A
Table A. Profile of samples.
	Children						Pregnant women						non-pregnant adults
	2hr		24hr		120hr		2hr		24hr		120hr		2hr		24hr		120hr
sample type	ven	cap	ven	cap	ven	cap	ven	cap	ven	cap	ven	cap	ven	cap	ven	cap	ven	cap
measurable, n	144	147	150	149	141	141	44	43	43	43	41	41	32	32	32	32	31	31
missing, n	8	5	2	3	6	4	0	1	1	1	3	2					1	1
BLQ, n	0	0	0	0	5	7	0	0	0	0	0	1	0	0	0	0	0	0
BLQ, %					0.035	0.05						0.024
>200ng/mL,n					105	107					31	31					28	26
>200ng/mL,%					0.745	0.759					0.756	0.756					0.903	0.839
Note: unpaired data were due to either no samples available or BLQ.

## Sheet: Table B
Table B. Raw data from adults.
group	PKID	Vc_day7	Cc_day7	Vc_24h	Cc_24h	Vc_2h	Cc_2h	study arm	Sex	ART_drug
0	5547	189	181	627	590	1270	1230	control	male
0	5555	461	404	2190	1990	3220	3210	control	male
0	5556	460	429	3220	3140	7020	7290	control	Female
0	5565	1060	1050	4930	4990	12300	14200	control	Female
0	5568	287	294	1710	1600	3130	3660	control	male
0	5574	202	190	1290	1260	750	769	control	male
0	5578	440	432	1710	1670	2440	2820	control	male
0	5581	385	393	2240	1840	8510	7410	control	Female
0	5583	680	491	2810	2500	8140	8040	control	male
0	5593	801	619	4280	4210	15500	18100	control	Female
0	5811	749	699	3980	3680	12800	10900	control	Female
0	5812	447	418	2070	2200	4530	4820	control	Female
0	5820	297	312	1760	1550	3560	3790	control	Female
0	5822	314	330	1790	1850	3630	3200	control	Female
0	5829	4430	4480	1730	1710	3310	2550	control	male
0	5830	220	233	793	784	1850	1820	control	Female
0	5831	251	291	1030	1060	742	1130	control	Female
0	5832	211	221	1140	1080	1460	1600	control	Female
0	5834	587	535	3120	3280	4070	4660	control	Female
0	5837	143	70.6	907	896	850	1540	control	Female
0	5838	189	218	1450	1430	3710	2830	control	male
0	5839	546	539	1810	1340	3320	2980	control	male
0	5840	295	233	1920	1730	1890	1770	control	Female
0	5841	1890	2270	1500	1680	1470	1200	control	Female
0	5846	534	430	3090	2740	4570	4530	control	Female
0	5853	264	172	1250	1230	3040	3370	control	Female
0	5872	497	452	1510	2020	3740	3730	control	Female
0	5873	382	356	1940	1730	3020	2430	control	male
0	5878	239	175	1900	1970	4830	5550	control	Female
0	5898	352	347	1810	1690	2990	3410	control	male
0	5582	358	349	2300	2160	4100	4370	control	Female
0	5580			1170	1180	1980	2280	control	male
1	5600	745	734	4230	4350	11300	11900	Pregnant_HIV-
1	5602	401	346	1620	1720	2460	2330	Pregnant_HIV-
1	5603	115	116	1100	1130	1700	1820	Pregnant_HIV-
1	5604	651	407	3300	3120	9450	9250	Pregnant_HIV-
1	5605	617	618	3320	3340	5500	5430	Pregnant_HIV-
1	5606	465	457	3870	3840	8020	8430	Pregnant_HIV-
1	5607	405	432	3350	3330	5530	5280	Pregnant_HIV-
1	5608	853	900	5600	5790	8450	8590	Pregnant_HIV-
1	5609	246	264	1550	1650	3200	3270	Pregnant_HIV-
1	5610	269	249	2570	2640	1620	1640	Pregnant_HIV-
1	5611	473	514	3190	3550	4950	5070	Pregnant_HIV-
1	5612	421	406	2770	2820	4680	5130	Pregnant_HIV-
1	5615	698	654	5240	5390	13200	13900	Pregnant_HIV-
1	5616	185	196	1640	1660	3040	3340	Pregnant_HIV-
1	5617	413	406	3430	3700	9730	10500	Pregnant_HIV-
1	5618	389	385	3010	2940	7600	7960	Pregnant_HIV-
1	5619	247	261	1100	1230	991	1060	Pregnant_HIV-
1	5620	814	722	5400	5430	10000	10400	Pregnant_HIV-
1	5621	231	201	2350	2200	4040	4220	Pregnant_HIV-
1	5622	234	226	1690	1550	2590	2620	Pregnant_HIV-
1	5623	584	568	4220	4070	10600	12500	Pregnant_HIV-
1	5624	60.3	61.8	662	614	1110	1230	Pregnant_HIV-
1	5627	1040	960	7310	7280	11200	10600	Pregnant_HIV-
1	5629	485	497	4750	4680	11800	12100	Pregnant_HIV-
1	5630	218	229	1950	1960	1710	1780	Pregnant_HIV-
1	5631	1090	1150	5490	5650	11200	12400	Pregnant_HIV-
1	5632	226	214	3590	3740	1590	1750	Pregnant_HIV-
1	5633	162	166	1500	1500	1740	2760	Pregnant_HIV-
1	5634	180	182	1470	1520	3170	3390	Pregnant_HIV-
1	5635	426	455	2560	2380	4740	5600	Pregnant_HIV-
1	5614					5820	6210	Pregnant_HIV-
2	5060	92.3	88.4	1340	1390	2050		Pregnant_HIV+		EFV
2	5070	134	140	981	888	1760	2090	Pregnant_HIV+		EFV
2	5071	123	122	1160	1100	1350	1400	Pregnant_HIV+		EFV
2	5171	253	236	1790	2040	985	1080	Pregnant_HIV+		EFV
2	5172	443	438	2600	2560	4090	4310	Pregnant_HIV+		EFV
2	5209	649 (outlier)	BLQ	310	299	537	612	Pregnant_HIV+		EFV
2	5628	605	588	4340	4290	5620	5720	Pregnant_HIV+		LPV-RTV
2	5636			1390	1380	915	1230	Pregnant_HIV+		NVP
2	5637	141	141	1100	1470	3360	3590	Pregnant_HIV+		EFV
2	5638	160	166	1850	1750	2130	2160	Pregnant_HIV+		EFV
2	5639	362	389	1710	1920	2910	3000	Pregnant_HIV+		NVP
2	5640	726	561	5200	4930	7610	8140	Pregnant_HIV+		EFV
2	5641	309	322	4520	4570	2760	2800	Pregnant_HIV+		EFV
Note: BLQ, below limit of quantification (50 ng/mL); LPV, lopinavir; RTV, ritonavir; NVP, nevirapine; EFV, efavirenz.
Vc, venous concentration of lumefantrine ; Cc, capillary concentation of lumefantrine, ART, antiretrovial therapy.

## Sheet: Table C
Table C. Raw data from children.
group	PKID	Vc_day7	Cc_day7	Vc_24h	Cc_24h	Vc_2h	Cc_2h	ART_drug	HIV status
1	5502	180	200	1480	1620	1850	2230		negative
1	5505	227	235	1540	1420	2580	2830		negative
1	5506	944	906	7060	7450	5030	5030		negative
1	5507	272	260	1420	1410	1660	1790		negative
1	5508	743	770	4800	4930	12100	12600		negative
1	5509	467	470	2790	2870	4970	5030		negative
1	5511	191	195	897	819		2230		negative
1	5512	164	168	864	829	2410	2600		negative
1	5513	320	329	1970	1870	5370	4660		negative
1	5514	267	273	2140	2090	4770	6770		negative
1	5515	524	546	2160	2110	3950	4190		negative
1	5517	807	801	2280	2240	3350	3520		negative
1	5518	282	293	2180	2320	4660	4770		negative
1	5519	977	884	8020	8240	4790	4020		negative
1	5520	357	358	2200	2070	4020	4200		negative
1	5522	1800	1690	5260	5020	5080	5790		negative
1	5524	471	479	1740	1780	2030	2170		negative
1	5525	333	330	2260	2370	2610	2910		negative
1	5528		352	2210	2100	4170	4280		negative
1	5529	248	261	4860	4990	700	1190		negative
1	5530	433	398	1900	1910		5120		negative
1	5531	263	281	2230	2350	6430	6870		negative
1	5533	296	304	9030	8790	4650	5780		negative
1	5534	455	445	3380	3380	9260	10500		negative
1	5535	345	316	2510	2610	4030	4080		negative
1	5536			1520		3150	3480		negative
1	5537			1380	1760	1170	1340		negative
1	5538	324	327	3480	3360	5990	6740		negative
1	5539	398	384	2040	1940	3200	3350		negative
1	5540	479	494	3010	2890	2790	2990		negative
1	5541	321	297	1720	1810	4930	5390		negative
1	5543	330	314	2150	2360	3100	3220		negative
1	5544	319	314	2970	3070	9930	9450		negative
1	5548	421	397	2660	2690	6660	6840		negative
1	5549	325	314	2030	1990	6730	7220		negative
1	5550	252	267	3540	3520	4260	4120		negative
1	5551	315	278	1680	1690	3470	3330		negative
1	5554	585	602	3510	3260	6530	6040		negative
1	5559	197	232	1630	1630	4790	5050		negative
1	5561	418	414	2540	2570	4680	5290		negative
1	5563	329	329	1940	1870	4210	4820		negative
1	5572	1120	1120	2680	2720	6970	7840		negative
1	5577	278	286	2420	2410	2830	3080		negative
1	5579	1090	1080	5280	5880	8940	10600		negative
1	5584	531	529	3000	2960	4630	4750		negative
1	5585	561	530	5830	6030	3210	4060		negative
1	5588	273	279	2430	2160	4030	4260		negative
1	5589	419	409	2080	2170	4590	4920		negative
1	5826	398	414	3730	3590	3880	4150		negative
1	5828	238	251	2290	2390	3720	3920		negative
1	5848	180	161	1720	4030	3320	4460		negative
1	5850	562	571		2310		3500		negative
1	5567	638	701	4430	4640	13600	15300		negative
1	5569	167	180	1550	1340		1820		negative
1	5570	406	396	4810	4550		3280		negative
1	5510			2940	2960	8620	8780		negative
1	5500	161	154		1460				negative
1	5521			2810	2780	4790	4890		negative
1	5527	BLQ	BLQ	293	294	199	192		negative
2	5005	1660	1550	7790	7470	5040	5100	LPV_RTV	positive
2	5006	110	155	824	788	1680	1700	LPV_RTV	positive
2	5008	1950	2070	8040	7880	13700	14700	LPV_RTV	positive
2	5010	1450	1510	6640	6990	11900	14400	LPV_RTV	positive
2	5014	869	832	3320	3320	4020	4540	LPV_RTV	positive
2	5016	291	318	6600	6820	15500	16900	LPV_RTV	positive
2	5017	776	725	2370	2940	3420	3540	LPV_RTV	positive
2	5021	1180	1250	7680	5590	4170	3460	LPV_RTV	positive
2	5022	2350	2310	14900	15300	7520	7860	LPV_RTV	positive
2	5023	2910	2860	18200	17400	22900	23000	LPV_RTV	positive
2	5024	4020	3760	9980	10100	4890	4820	LPV_RTV	positive
2	5026	352	377	1340	1260	2490	2950	LPV_RTV	positive
2	5027	736	802	5420	5100	4060	4910	LPV_RTV	positive
2	5028	1250	1300	3510	3510	3690	3760	LPV_RTV	positive
2	5029	1060	1100	3270	3370	6970	7030	LPV_RTV	positive
2	5030	2620	2250	9390	9250	14900	17000	LPV_RTV	positive
2	5031	478	473	3400	3520	3570	3770	LPV_RTV	positive
2	5032	765	787	2870	2880	3550	3580	LPV_RTV	positive
2	5036	1250	1230	7270	7490	7790	8090	LPV_RTV	positive
2	5037	1010	1090	11200	11600	5280	5370	LPV_RTV	positive
2	5038	1830	1890	6390	6870	7320	7670	LPV_RTV	positive
2	5040	193	198	3130	3060	3010	3550	LPV_RTV	positive
2	5041	65	69.8	1460	1490	3400	3510	LPV_RTV	positive
2	5044	1140	1130	8370	8500	11600	11600	LPV_RTV	positive
2	5045	3390	3400	11100	11700	11800	11200	LPV_RTV	positive
2	5056	380	399	4080	4520	3690	4000	LPV_RTV	positive
2	5066	1670	1580	8620	9100	9190	10500	LPV_RTV	positive
2	5076	2100	1830	10700	10900	16100	15700	LPV_RTV	positive
2	5082	2790	2690	13600	13200	17900	19800	LPV_RTV	positive
2	5181	418	412	2640	2630	3910	4270	LPV_RTV	positive
2	5051	152	356	1610	1680			LPV_RTV	positive
3	5003	347	330	3510	3490	3320	3500	NVP	positive
3	5004	594	550	4370	4210	5030	4920	NVP	positive
3	5011	345	321	2830	2550	4270	5260	NVP	positive
3	5015	227	243	2810	3020	2650	3090	NVP	positive
3	5018	343	299	1830	2080	1690	1790	NVP	positive
3	5033	124	128	1440	1420	658	700	NVP	positive
3	5039	361	375	4400	4380	7500	6700	NVP	positive
3	5046	350	348	2650	2640	4060	4790	NVP	positive
3	5047	156	160	924	972	3310	3540	NVP	positive
3	5055	702	735	5100	5060	13100	13300	NVP	positive
3	5058	216	209	1170	1200	1970	1970	NVP	positive
3	5059	558	580	5930	6490	3340	3580	NVP	positive
3	5068	420	427	4840	4700	11600	11300	NVP	positive
3	5072	399	407	1810	1800	2740	2700	NVP	positive
3	5077	733	738	9950	9590	1530	1620	NVP	positive
3	5085	767	818	14900	15100	4570	4930	NVP	positive
3	5086	485	565	4950	4340	4450	4870	NVP	positive
3	5091	495	503	2310	2320	3880	4260	NVP	positive
3	5125	282	282	1690	1860	2900	3000	NVP	positive
3	5126	267	249	1270	1360	2060	2180	NVP	positive
3	5135	258	249	786	748	821	913	NVP	positive
3	5155	402	435	4410	4340	11700	11300	NVP	positive
3	5174	597	609	7090	7430	6840		NVP	positive
3	5201	120	111	655	670	1180	1330	NVP	positive
3	5571	477	420	4150	4030	5640	5910	NVP	positive
3	5575	144	135	843	887	1820	2090	NVP	positive
3	5576	686	680	6040	6360	6690	9200	NVP	positive
3	5590	1240	1210	11500	11400	3310	3780	NVP	positive
3	5809	577	523	5750	6070	2760	3130	NVP	positive
3	5821	432	432	3480	3640	3130	3120	NVP	positive
4	5001	139	145	1080	1060			EFV	positive
4	5002	50	54.5	532		3240		EFV	positive
4	5013	50.8	BLQ	970	960	343	360	EFV	positive
4	5034	102	110	1270	1340	2960	3570	EFV	positive
4	5035	BLQ	BLQ	383	376	971	884	EFV	positive
4	5064	BLQ	BLQ	879	886	4070	3850	EFV	positive
4	5065	351	378	4660	4670	11700	12800	EFV	positive
4	5069	144	122	1480	1510	1480	1540	EFV	positive
4	5075	111	110	1930	1850	3670	3590	EFV	positive
4	5090	56.5	62.7	878	874	2020	2310	EFV	positive
4	5131	97.3	96.8	1620	1540	3360	3820	EFV	positive
4	5157	87.9	88.9	510	520	2080	2400	EFV	positive
4	5166	163	190	1620	1530	11600	13300	EFV	positive
4	5208	BLQ	BLQ	226	250	865	890	EFV	positive
4	5564	81.2	84.4	917	892	2850	2890	EFV	positive
4	5907	126	108	1730	1670	1160	1290	EFV	positive
4	5908		64.6	1660	1750	1100	1270	EFV	positive
4	5911	110	113	820	867	1240	1190	EFV	positive
4	5913	167	163	1240	1320	2730	3330	EFV	positive
4	5053	273	279	5930	6310	2870	2870	EFV	positive
4	5919	356	314	5650	5750	15300	15100	EFV	positive
4	5929	448	380	4910	5140	12300	12500	EFV	positive
4	5939	515	479	6110	6180	11100	15300	EFV	positive
4	5955	172	176	2470	2530	4380	4500	EFV	positive
4	5958	88.3	84.3	1110	1090	807	821	EFV	positive
4	5967	177	156	613	598	2650	2750	EFV	positive
4	5969	55.5	53.7	637	622	2450	2560	EFV	positive
4	5973	BLQ	BLQ	619	BLQ (outlier)	4020	4490	EFV	positive
4	5975	116	114	1530	1550	1500	1650	EFV	positive
4	5979	68	92.6	1790	1830	5650	4310	EFV	positive
4	5980	217	225	4570	4790	3770	5660	EFV	positive
4	5983	61.9	BLQ	795	798	1640	2250	EFV	positive
Note: BLQ, below limit of quantification (50 ng/mL); LPV, lopinavir; RTV, ritonavir; NVP, nevirapine; EFV, efavirenz.
Vc, venous concentration of lumefantrine ; Cc, capillary concentation of lumefantrine, ART, antiretrovial therapy.
